# Supplementary material for: Autoantibody against Tumor-Associated Antigens as Diagnostic Biomarkers in Hispanic Patients with Hepatocellular Carcinoma
Source: Cells. 2022 Oct 14;11(20):3227. doi: 10.3390/cells11203227 (PMC9600682; doi:10.3390/cells11203227)
Supplement: Supplementary file 1 [file cells-11-03227-s001.zip]

Archive with 1 entries (1 files):
- cells-1922486-supplementary.pdf
